# Supplementary material for: Leveraging Attention-Based Convolutional Neural Networks for Meningioma Classification in Computational Histopathology
Source: Cancers (Basel). 2023 Oct 28;15(21):5190. doi: 10.3390/cancers15215190 (PMC10647687; doi:10.3390/cancers15215190)
Supplement: Supplementary file 1 [file cancers-15-05190-s001.zip]

Archive with 1 entries (1 files):
- cancers-2638587-supplementary.pdf
